# Supplementary material for: Challenging an old paradigm by demonstrating transition metal-like chemistry at a neutral nonmetal center
Source: Nat Commun. 2023 Oct 13;14:6456. doi: 10.1038/s41467-023-42127-3 (PMC10575908; doi:10.1038/s41467-023-42127-3)
Supplement: Supplementary file 3 — Source Data [file 41467_2023_42127_MOESM3_ESM.xlsx]

## Sheet: Tabelle1
Py	E = −248.220078431115 au [CPCMtol/PWPB95-D3/def2-QZVPP]
	ZPE = 0.08857550 au [CPCMtol/B3LYP-D3/def2-TZVP]
	Gcorr = 0.06117868 au [CPCMtol/B3LYP-D3/def2-TZVP]
N	−0.527546	−1.088427	−0.787658
C	−0.494251	−0.505177	−1.988413
C	−1.315447	−0.881210	−3.045485
C	−2.219719	−1.916695	−2.847444
C	−2.264237	−2.531142	−1.602562
C	−1.401129	−2.082472	−0.609162
H	0.222052	0.300186	−2.111897
H	−1.243954	−0.372077	−3.997517
H	−2.875679	−2.238306	−3.646448
H	−2.951799	−3.341745	−1.400453
H	−1.412112	−2.542024	0.373511
DMAP	E = −382.158689298372 au [CPCMtol/PWPB95-D3/def2-QZVPP]
	ZPE = 0.16120596 au [CPCMtol/B3LYP-D3/def2-TZVP]
	Gcorr = 0.12962744 au [CPCMtol/B3LYP-D3/def2-TZVP]
N	−0.410442	−1.157517	−0.790652
C	−0.705339	−0.411625	−1.860707
C	−1.567153	−0.790784	−2.873871
C	−2.200658	−2.049864	−2.811696
C	−1.893505	−2.836584	−1.681570
C	−1.014162	−2.349256	−0.731658
H	−0.221470	0.558597	−1.916036
H	−1.740197	−0.113345	−3.696105
H	−2.329538	−3.813763	−1.540351
H	−0.781957	−2.961191	0.134455
N	−3.055383	−2.479719	−3.783013
C	−3.359015	−1.625804	−4.916158
H	−2.456205	−1.370731	−5.479023
H	−4.036167	−2.150339	−5.584698
H	−3.840336	−0.692713	−4.604854
C	−3.709767	−3.768830	−3.658912
H	−2.982950	−4.585458	−3.611690
H	−4.337469	−3.820604	−2.763287
H	−4.343181	−3.930468	−4.526774
NMeIm	E = −265.472215670581 au [CPCMtol/PWPB95-D3/def2-QZVPP]
	ZPE = 0.09864536 au [CPCMtol/B3LYP-D3/def2-TZVP]
	Gcorr = 0.06986431 au [CPCMtol/B3LYP-D3/def2-TZVP]
N	−0.587740	−1.163856	−0.629553
C	−1.059473	−0.505711	−1.667635
N	−1.884525	−1.276264	−2.425352
C	−1.938619	−2.512368	−1.823476
C	−1.133459	−2.423678	−0.718719
C	−2.573058	−0.875819	−3.638698
H	−3.651245	−0.981061	−3.516661
H	−2.246414	−1.485140	−4.481782
H	−2.341078	0.166777	−3.845191
H	−0.843713	0.520107	−1.922311
H	−2.529465	−3.315844	−2.228305
H	−0.918435	−3.188067	0.010116
CN-Me	E = −132.68993051325 au [CPCMtol/PWPB95-D3/def2-QZVPP]
	ZPE = 0.04501063 au [CPCMtol/B3LYP-D3/def2-TZVP]
	Gcorr = 0.02085473 au [CPCMtol/B3LYP-D3/def2-TZVP]
C	0.863235	0.96902	0.017299
N	−0.284382	0.784081	0.011483
C	−1.687985	0.557356	0.003847
H	−2.128497	0.974735	0.908357
H	−2.129002	1.0372	−0.868902
H	−1.883030	−0.513607	−0.033713
C(NH-tBu)2	E = −464.333140265514 au [CPCMtol/PWPB95-D3/def2-QZVPP]
	ZPE = 0.28100995 au [CPCMtol/B3LYP-D3/def2-TZVP]
	Gcorr = 0.24182848 au [CPCMtol/B3LYP-D3/def2-TZVP]
C	−0.801892	−1.825752	−0.753905
N	−2.090310	−1.467636	−0.672657
H	−2.251518	−0.676313	−0.072487
C	−3.342062	−1.997953	−1.284886
C	−4.473184	−1.108763	−0.761126
H	−4.314520	−0.068662	−1.054652
H	−5.430978	−1.435137	−1.167012
H	−4.529811	−1.157374	0.328657
C	−3.297159	−1.887257	−2.815644
H	−2.531011	−2.519417	−3.262729
H	−4.259201	−2.186689	−3.236545
H	−3.095051	−0.857400	−3.113133
C	−3.604231	−3.443495	−0.838577
H	−3.619551	−3.504541	0.250487
H	−4.572099	−3.778108	−1.217601
H	−2.849571	−4.140502	−1.200627
N	−0.501904	−2.865583	−1.526044
H	−1.192335	−3.387885	−2.051593
C	0.883899	−3.357054	−1.704776
C	1.46098	−3.779185	−0.351104
H	1.46063	−2.931750	0.333675
H	0.859261	−4.577199	0.088976
H	2.48491	−4.139729	−0.468687
C	0.808228	−4.561734	−2.643387
H	0.186917	−5.351859	−2.214451
H	0.388258	−4.276444	−3.611221
H	1.80438	−4.970227	−2.814746
C	1.74565	−2.255923	−2.328695
H	1.34645	−1.963365	−3.302209
H	1.75221	−1.378473	−1.682631
H	2.7718	−2.603839	−2.463817
3a	E = −1956.19072660717 au [CPCMtol/PWPB95-D3/def2-QZVPP(ecp)]
	ZPE = 0.41371472 au [CPCMtol/B3LYP-D3/def2-TZVP(ecp)]
	Gcorr = 0.35154753 au [CPCMtol/B3LYP-D3/def2-TZVP(ecp)]
P	−0.000710	0.009465	−0.020328
W	−0.001287	−0.010479	2.61518
C	0.226348	−0.006356	4.61314
O	0.357517	−0.016380	5.75904
C	−1.824361	0.924082	2.91521
O	−2.799045	1.47166	3.16254
C	−0.865072	−1.868874	2.64376
O	−1.334182	−2.918433	2.62361
C	1.84076	−0.901505	2.47475
O	2.87427	−1.402596	2.43281
C	0.90004	1.84382	2.45924
O	1.41184	2.8646	2.37495
C	−1.596763	0.547729	−1.020202
C	−1.599899	−0.236276	−2.337700
C	−2.744158	−0.883202	−2.806460
C	−0.427911	−0.358180	−3.096987
C	−2.717157	−1.640938	−3.974826
H	−3.669193	−0.810035	−2.254300
C	−0.397114	−1.113677	−4.259104
H	0.473871	0.134251	−2.759661
C	−1.543602	−1.766680	−4.704214
H	−3.621673	−2.134083	−4.308312
H	0.526414	−1.193365	−4.818854
H	−1.519863	−2.359915	−5.609432
C	−2.948943	0.43453	−0.313041
C	−3.964886	1.34648	−0.616287
C	−3.253563	−0.596141	0.571135
C	−5.228637	1.23116	−0.051410
H	−3.767712	2.15623	−1.304904
C	−4.516109	−0.722908	1.13783
H	−2.489995	−1.295997	0.859954
C	−5.512373	0.193769	0.830696
H	−5.992941	1.95616	−0.301782
H	−4.709836	−1.530280	1.83262
H	−6.494463	0.107215	1.27751
C	−1.256506	2.0374	−1.221277
C	−1.203597	2.86698	−0.095341
C	−1.013037	2.61332	−2.467775
C	−0.878697	4.21141	−0.202997
H	−1.439330	2.45989	0.875431
C	−0.702331	3.96539	−2.581373
H	−1.076447	2.01571	−3.364211
C	−0.621793	4.76904	−1.450979
H	−0.834593	4.8226	0.689277
H	−0.525739	4.38848	−3.562427
H	−0.373097	5.81867	−1.541307
N	0.176069	−1.803603	−0.447563
C	−0.817294	−2.674217	−0.710768
C	−0.557192	−3.983033	−1.068485
C	0.754153	−4.427403	−1.131966
C	1.77607	−3.525928	−0.848192
C	1.45849	−2.224528	−0.534445
H	−1.823333	−2.306598	−0.635018
H	−1.388548	−4.639288	−1.281633
H	0.97954	−5.449857	−1.401991
H	2.81564	−3.816933	−0.890536
H	2.21057	−1.470406	−0.357617
3b	E = −2090.1384033428 au [CPCMtol/PWPB95-D3/def2-QZVPP(ecp)]
	ZPE = 0.48622712 au [CPCMtol/B3LYP-D3/def2-TZVP(ecp)]
	Gcorr = 0.42051392 au [CPCMtol/B3LYP-D3/def2-TZVP(ecp)]
P	0.149178	−0.161811	−0.067240
W	2.77092	−0.185041	0.197465
C	4.76863	0.028007	0.263419
O	5.91691	0.145953	0.289614
C	2.90945	−1.301087	1.93356
O	3.06334	−1.877128	2.91205
C	2.92065	−1.858321	−0.975651
O	2.97748	−2.788341	−1.650291
C	2.75609	0.972286	−1.497041
O	2.77702	1.62463	−2.443241
C	2.50578	1.51385	1.34485
O	2.36665	2.46316	1.97081
C	−0.992593	−1.248743	1.09893
C	−2.234178	−1.630713	0.285602
C	−2.709292	−2.941934	0.235114
C	−2.909686	−0.667417	−0.476716
C	−3.804630	−3.284038	−0.554452
H	−2.219824	−3.715084	0.808195
C	−3.997812	−1.004847	−1.266501
H	−2.560662	0.355931	−0.461520
C	−4.452077	−2.320438	−1.313893
H	−4.145703	−4.311756	−0.571669
H	−4.492470	−0.236988	−1.848383
H	−5.301121	−2.585472	−1.931215
C	−0.374671	−2.485208	1.75749
C	−0.856183	−2.913729	2.99917
C	0.598317	−3.266247	1.14225
C	−0.380036	−4.073749	3.59603
H	−1.616404	−2.334441	3.50476
C	1.07811	−4.431603	1.72892
H	1.02555	−2.946181	0.20893
C	0.591485	−4.842144	2.96229
H	−0.769434	−4.376769	4.55996
H	1.84586	−5.004893	1.22466
H	0.969216	−5.742548	3.42961
C	−1.292162	−0.203516	2.18955
C	−0.236875	0.22998	3.0005
C	−2.558371	0.329967	2.42768
C	−0.427182	1.19264	3.98103
H	0.742222	−0.204966	2.87293
C	−2.756433	1.28488	3.42111
H	−3.405680	−0.003007	1.84791
C	−1.691997	1.73064	4.19473
H	0.41354	1.51601	4.58137
H	−3.751665	1.67766	3.58868
H	−1.846926	2.47852	4.96187
N	−0.141942	−0.925323	−1.737281
C	−0.315168	−2.234383	−2.024964
C	−0.564866	−2.689857	−3.290132
C	−0.628101	−1.787930	−4.378216
C	−0.437990	−0.420133	−4.055926
C	−0.224279	−0.042024	−2.761474
H	−0.258994	−2.923983	−1.203008
H	−0.700837	−3.750277	−3.426497
H	−0.478415	0.348988	−4.810003
H	−0.116550	0.997382	−2.488251
N	−0.861582	−2.200270	−5.638819
C	−1.063121	−3.615044	−5.922227
H	−0.178012	−4.201797	−5.663447
H	−1.917127	−4.010591	−5.367138
H	−1.258236	−3.736703	−6.983011
C	−0.895846	−1.239159	−6.733248
H	−1.696448	−0.508347	−6.594054
H	0.052924	−0.703954	−6.819393
H	−1.075103	−1.771034	−7.662386
3c	E = −1973.44972360366 au [CPCMtol/PWPB95-D3/def2-QZVPP(ecp)]
	ZPE = 0.42390259 au [CPCMtol/B3LYP-D3/def2-TZVP(ecp)]
	Gcorr = 0.36180286 au [CPCMtol/B3LYP-D3/def2-TZVP(ecp)]
P	−0.013401	0.290879	0.125654
W	−0.046488	2.82675	−0.562418
C	0.239583	4.72618	−1.165015
O	0.413394	5.81558	−1.503595
C	−1.563946	2.57785	−1.943941
O	−2.394397	2.47134	−2.724224
C	−1.421731	3.56439	0.766726
O	−2.164301	4.05516	1.49634
C	1.4165	2.98751	0.868742
O	2.22053	3.0523	1.68724
C	1.35614	2.24945	−1.965954
O	2.13929	1.96835	−2.754304
C	−1.645993	−0.792315	−0.217705
C	−1.643294	−1.850268	0.885261
C	−2.544120	−1.851608	1.94935
C	−0.645737	−2.836907	0.880507
C	−2.441054	−2.782501	2.98142
H	−3.341774	−1.125575	1.98266
C	−0.547662	−3.773289	1.89882
H	0.066947	−2.861788	0.068085
C	−1.441811	−3.745769	2.96651
H	−3.156891	−2.753741	3.79363
H	0.232162	−4.524046	1.86051
H	−1.367238	−4.473572	3.76456
C	−2.944123	0.016209	−0.280385
C	−3.854646	−0.134742	−1.329245
C	−3.272754	0.935795	0.71817
C	−5.032332	0.604589	−1.378834
H	−3.645786	−0.822604	−2.133565
C	−4.445287	1.67523	0.678462
H	−2.601467	1.07929	1.54624
C	−5.335921	1.51584	−0.377502
H	−5.707326	0.469129	−2.214630
H	−4.653480	2.38685	1.46702
H	−6.247039	2.09882	−0.420453
C	−1.388526	−1.446390	−1.584162
C	−0.715956	−0.771779	−2.601794
C	−1.910864	−2.708989	−1.877216
C	−0.548158	−1.338545	−3.860262
H	−0.324835	0.219526	−2.428292
C	−1.753656	−3.279621	−3.134270
H	−2.456562	−3.251264	−1.117617
C	−1.065855	−2.598530	−4.133119
H	−0.015604	−0.788328	−4.625500
H	−2.173400	−4.257995	−3.332605
H	−0.939432	−3.042826	−5.112156
N	0.012983	0.284447	1.97163
C	0.68811	−0.658070	2.63277
N	0.551728	−0.474855	3.94589
C	−0.234147	0.6454	4.14687
C	−0.561510	1.11809	2.91821
C	1.11478	−1.324614	4.9869
H	0.309084	−1.788809	5.55289
H	1.73758	−0.727823	5.65069
H	1.71784	−2.096764	4.51757
H	1.25372	−1.446020	2.17381
H	−0.475827	1.00188	5.13209
H	−1.130380	1.98426	2.6488
3c‘‘	E = −1398.38958576442 au [CPCMtol/PWPB95-D3/def2-QZVPP(ecp)]
	ZPE = 0.26492961 au [CPCMtol/B3LYP-D3/def2-TZVP(ecp)]
	Gcorr = 0.21203970 au [CPCMtol/B3LYP-D3/def2-TZVP(ecp)]
P	−0.632663	0.546968	0.376078
C	−0.232875	0.403518	2.22456
C	0.558709	−0.910826	2.32093
H	0.824183	−1.102001	3.36433
H	−0.030255	−1.756006	1.95985
H	1.48483	−0.872420	1.74795
C	0.595701	1.54359	2.81801
H	0.063189	2.49458	2.78397
H	0.817055	1.33392	3.86972
H	1.54175	1.66555	2.29385
C	−1.540883	0.254299	3.01183
H	−1.319137	0.011106	4.05535
H	−2.123095	1.17766	3.00755
H	−2.161912	−0.544678	2.60213
N	−1.872619	1.91138	0.462379
C	−3.141228	1.71148	0.109572
N	−3.817230	2.86254	0.189567
C	−2.945256	3.84466	0.617128
C	−1.734944	3.25035	0.78276
C	−5.223961	3.05453	−0.140390
H	−5.313278	3.7528	−0.970863
H	−5.753411	3.44454	0.727034
H	−5.650155	2.09644	−0.425103
H	−3.551789	0.766725	−0.199148
H	−3.260428	4.8636	0.754533
H	−0.796542	3.67161	1.08371
W	1.2845	1.52383	−1.132390
C	2.62873	2.18419	−2.480753
O	3.38971	2.5768	−3.254981
C	1.51578	3.24248	−0.044941
O	1.6602	4.21309	0.557629
C	2.79187	0.668925	−0.019206
O	3.65021	0.21289	0.592089
C	1.06142	−0.245981	−2.181342
O	0.940121	−1.229103	−2.756881
C	−0.264959	2.38245	−2.171852
O	−1.156643	2.86216	−2.716729
3d‘	E = −1840.67724653115 au [CPCMtol/PWPB95-D3/def2-QZVPP(ecp)]
	ZPE = 0.36954292 au [CPCMtol/B3LYP-D3/def2-TZVP(ecp)]
	Gcorr = 0.30956095 au [CPCMtol/B3LYP-D3/def2-TZVP(ecp)]
P	0.026374	−0.023607	0.024335
C	−1.700350	−0.928748	−0.279567
C	−1.824935	−1.982266	0.822968
C	−2.921553	−2.040671	1.68101
C	−0.800192	−2.922034	1.0023
C	−2.983658	−2.987084	2.70214
H	−3.739582	−1.346821	1.56011
C	−0.859194	−3.863737	2.01764
H	0.054094	−2.908763	0.33924
C	−1.951999	−3.897406	2.88113
H	−3.848142	−3.008356	3.35387
H	−0.050813	−4.574552	2.13474
H	−1.999209	−4.631130	3.67575
C	−2.867595	0.057021	−0.276931
C	−3.841360	0.028226	−1.275275
C	−3.026508	0.981945	0.758556
C	−4.924977	0.901218	−1.247525
H	−3.759104	−0.676153	−2.089461
C	−4.103477	1.85397	0.792106
H	−2.302131	1.02335	1.55654
C	−5.059611	1.82191	−0.218275
H	−5.659697	0.86108	−2.041658
H	−4.188573	2.56617	1.60297
H	−5.895080	2.50992	−0.203336
C	−1.533571	−1.566739	−1.663426
C	−1.055412	−0.800138	−2.729547
C	−1.914150	−2.882679	−1.920573
C	−0.933183	−1.334408	−4.003917
H	−0.792456	0.235724	−2.569320
C	−1.801843	−3.421159	−3.199631
H	−2.307652	−3.496476	−1.123500
C	−1.304768	−2.653590	−4.245003
H	−0.551872	−0.717707	−4.807660
H	−2.105860	−4.445630	−3.374012
H	−1.211628	−3.075020	−5.237653
W	0.38007	2.5382	−0.491351
C	0.838543	4.44637	−0.902932
O	1.10638	5.54413	−1.134002
C	−1.406267	2.80348	−1.506137
O	−2.362375	3.01539	−2.096586
C	−0.518700	3.09492	1.27052
O	−1.002645	3.39438	2.26769
C	2.16843	2.335	0.506055
O	3.16376	2.23719	1.06788
C	1.29412	1.93143	−2.240978
O	1.80943	1.60704	−3.211410
C	−0.034213	0.004403	1.75884
N	0.02264	0.013276	2.917
C	0.114719	−0.077302	4.32647
H	−0.810318	−0.511460	4.70568
H	0.956857	−0.713070	4.60009
H	0.246964	0.919123	4.74655
3d’’	E = −1381.30116948857 au
	ZPE = 0.29525047 au
	Gcorr = 0.23831806 au
P	0.07802	0.048298	−0.009723
C	−0.081053	−0.021869	1.89363
C	1.25793	0.106507	2.61656
H	1.09417	0.080251	3.69816
H	1.93381	−0.711217	2.36122
H	1.75564	1.04477	2.37649
C	−0.992555	1.15999	2.2479
H	−1.964933	1.07385	1.75921
H	−1.156306	1.17759	3.32847
H	−0.550322	2.1148	1.964
C	−0.768675	−1.335147	2.28071
H	−0.968111	−1.338220	3.35618
H	−1.718432	−1.458371	1.75815
H	−0.141447	−2.200629	2.05885
C	1.03542	−1.386959	−0.231954
N	1.62611	−2.355512	−0.475685
C	2.5546	−3.423328	−0.781490
C	3.94585	−2.803417	−0.948149
H	4.25856	−2.301479	−0.033252
H	4.65973	−3.595294	−1.175314
H	3.95324	−2.084725	−1.766941
C	2.51739	−4.405156	0.393868
H	1.51553	−4.813758	0.525447
H	3.20542	−5.224825	0.188066
H	2.82607	−3.914501	1.31712
C	2.08035	−4.087014	−2.078283
H	2.06962	−3.367835	−2.897247
H	2.7669	−4.894613	−2.331986
H	1.07982	−4.501873	−1.956839
W	1.82359	1.77379	−1.031848
C	3.06885	3.07836	−1.901318
O	3.79394	3.82682	−2.400146
C	1.51641	3.14597	0.476638
O	1.37865	3.93707	1.29541
C	3.36831	0.935038	0.034456
O	4.2323	0.458457	0.620495
C	2.17107	0.430214	−2.550536
O	2.3839	−0.323625	−3.389785
C	0.212022	2.54863	−2.067144
O	−0.681357	2.97636	−2.642304
3d‘‘‘	E = −1265.61473588565 au [CPCMtol/PWPB95-D3/def2-QZVPP(ecp)]
	ZPE = 0.21088570 au [CPCMtol/B3LYP-D3/def2-TZVP(ecp)]
	Gcorr = 0.15946394 au [CPCMtol/B3LYP-D3/def2-TZVP(ecp)]
P	−0.183870	−0.077942	0.395733
C	0.206322	−0.171977	2.26466
C	1.70272	−0.222546	2.56644
H	1.85797	−0.226035	3.64965
H	2.16414	−1.124547	2.16086
H	2.22698	0.638699	2.15629
C	−0.415014	1.10284	2.84915
H	−1.487950	1.14954	2.65296
H	−0.267645	1.11212	3.93207
H	0.045957	2.00291	2.44285
C	−0.495245	−1.403033	2.84699
H	−0.368289	−1.416212	3.9334
H	−1.564219	−1.393680	2.62976
H	−0.074752	−2.330279	2.45293
C	0.610363	−1.534740	−0.097201
N	1.06509	−2.529582	−0.497291
C	1.98741	−3.467837	−1.038395
H	2.97213	−3.008819	−1.127750
H	2.03665	−4.336466	−0.383543
H	1.6325	−3.782558	−2.019122
W	1.31606	1.55129	−1.081798
C	2.3375	2.78659	−2.286301
O	2.92998	3.49092	−2.981377
C	1.84333	2.75998	0.503339
O	2.16674	3.45625	1.35498
C	2.96608	0.379673	−0.743927
O	3.86333	−0.311521	−0.550347
C	0.843413	0.37726	−2.707865
O	0.603265	−0.279218	−3.617180
C	−0.424485	2.64025	−1.340784
O	−1.391797	3.23594	−1.479328
TS(3c''+MeNC→3d'''+NMeIm)	E = −1531.0681098743 au [CPCMtol/PWPB95-D3/def2-QZVPP(ecp)]
	ZPE = 0.31103908 au [CPCMtol/B3LYP-D3/def2-TZVP(ecp)]
	Gcorr = 0.25426435 au [CPCMtol/B3LYP-D3/def2-TZVP(ecp)]
	n = −199.28 cm−1 [CPCMtol/B3LYP-D3/def2-TZVP(ecp)]
P	−0.217574	0.418053	0.341742
C	0.193602	0.353985	2.23567
C	1.69765	0.237552	2.50982
H	1.85913	0.172066	3.59126
H	2.13449	−0.644221	2.04807
H	2.23537	1.11253	2.14724
C	−0.300543	1.5884	2.99861
H	−1.381504	1.70466	2.95173
H	−0.026168	1.47428	4.05183
H	0.165481	2.505	2.64078
C	−0.528989	−0.877230	2.80345
H	−0.347891	−0.954304	3.88082
H	−1.607526	−0.807299	2.64771
H	−0.178440	−1.797793	2.33613
C	0.97975	−1.491245	0.01552
N	1.16386	−2.397193	−0.688784
C	1.35442	−3.442583	−1.628286
H	2.22424	−3.220027	−2.245002
H	1.51296	−4.382668	−1.101356
H	0.472402	−3.522796	−2.263516
W	1.51007	1.78278	−1.179700
C	2.73947	2.80509	−2.390980
O	3.44788	3.4034	−3.081997
C	1.71235	3.21446	0.279227
O	1.82498	4.0243	1.08869
C	3.12472	0.729857	−0.448374
O	4.04012	0.134024	−0.096094
C	1.25154	0.307097	−2.586070
O	1.10149	−0.522996	−3.367335
C	−0.097181	2.74676	−2.017410
O	−0.983963	3.266	−2.533912
N	−1.675055	1.85971	0.472374
C	−2.886295	1.49561	0.080065
N	−3.704003	2.56196	0.035938
C	−2.971805	3.66661	0.420877
C	−1.713125	3.2219	0.687685
C	−5.102916	2.55728	−0.364862
H	−5.240710	3.19393	−1.237734
H	−5.725645	2.91885	0.452247
H	−5.391917	1.53945	−0.613968
H	−3.175700	0.492474	−0.180410
H	−3.404426	4.6509	0.456776
H	−0.851004	3.77758	1.00202
4	E = −1707.92848642809 au [CPCMtol/PWPB95-D3/def2-QZVPP(ecp)]
	ZPE = 0.32127084 au [CPCMtol/B3LYP-D3/def2-TZVP(ecp)]
	Gcorr = 0.26404347 au [CPCMtol/B3LYP-D3/def2-TZVP(ecp)]
P	0.283935	−0.462649	0.269493
C	−1.066190	−0.045938	1.53026
C	−0.682311	−1.357274	2.20015
C	0.193001	−1.425561	3.30131
C	0.581259	−2.644262	3.82058
C	0.137309	−3.834534	3.24029
C	−0.698325	−3.792850	2.13508
C	−1.106385	−2.568938	1.61653
H	0.56298	−0.517014	3.7474
H	1.24631	−2.673252	4.67355
H	0.452817	−4.785847	3.64873
H	−1.039021	−4.709105	1.6714
H	−1.778119	−2.540772	0.771496
C	−2.461477	−0.056682	0.911772
C	−3.552385	−0.501702	1.65984
C	−4.840129	−0.438896	1.14367
C	−5.059166	0.079975	−0.129373
C	−3.979722	0.532313	−0.879052
C	−2.691382	0.462004	−0.359435
H	−3.392981	−0.903008	2.65267
H	−5.673769	−0.793511	1.73669
H	−6.062499	0.12988	−0.532550
H	−4.136761	0.937789	−1.870491
H	−1.857192	0.812139	−0.955394
C	−0.941162	1.2211	2.35224
C	−1.259944	1.25878	3.70937
C	−1.201111	2.45148	4.42107
C	−0.839489	3.63226	3.78298
C	−0.560036	3.6138	2.42079
C	−0.618927	2.41978	1.71644
H	−1.556939	0.35368	4.22099
H	−1.439803	2.45556	5.47714
H	−0.785241	4.55907	4.33941
H	−0.293464	4.5276	1.90524
H	−0.420238	2.42068	0.654334
W	2.57988	0.343652	0.634423
C	2.09962	2.17117	−0.211775
O	1.85036	3.18849	−0.670504
C	2.29115	1.18284	2.50393
O	2.20089	1.64407	3.54623
C	3.11818	−1.451420	1.53978
O	3.42459	−2.433157	2.03353
C	2.89053	−0.504732	−1.221004
O	3.07621	−0.978740	−2.245345
C	4.55399	0.925603	0.6191
O	5.65362	1.24696	0.601398
4’’	E = −1132.85759169247 au [CPCMtol/PWPB95-D3/def2-QZVPP(ecp)]
	ZPE = 0.16235468 au [CPCMtol/B3LYP-D3/def2-TZVP(ecp)]
	Gcorr = 0.11501404 au [CPCMtol/B3LYP-D3/def2-TZVP(ecp)]
P	−0.478248	0.481861	0.360353
C	−0.130008	0.351682	2.20657
C	0.541807	−1.031214	2.35543
H	0.640447	−1.257430	3.42153
H	−0.054970	−1.826962	1.90319
H	1.53715	−1.050988	1.91224
C	0.755983	1.43975	2.81144
H	0.305274	2.42623	2.69661
H	0.882177	1.2561	3.88284
H	1.74626	1.46199	2.36163
C	−1.486149	0.335429	2.93322
H	−1.329177	0.16996	4.00333
H	−2.010863	1.28573	2.81434
H	−2.131895	−0.457502	2.5536
W	1.20897	1.49266	−1.044658
C	2.53022	2.31975	−2.437523
O	3.25846	2.77484	−3.189729
C	1.34634	3.22809	0.089294
O	1.44231	4.18546	0.702696
C	2.78761	0.7364	0.057526
O	3.66639	0.325313	0.661848
C	1.11934	−0.231666	−2.204234
O	1.06426	−1.171119	−2.848960
C	−0.383331	2.23753	−2.150512
O	−1.258082	2.63352	−2.767413
H2C=CH2	E = −78.558985292774 au [CPCMtol/PWPB95-D3/def2-QZVPP]
	ZPE = 0.05081795 au [CPCMtol/B3LYP-D3/def2-TZVP]
	Gcorr = 0.02864185 au [CPCMtol/B3LYP-D3/def2-TZVP]
C	0.259134	0.429631	−3.411966
C	−0.585801	1.25737	−2.812403
H	1.32392	0.629493	−3.447222
H	−0.079784	−0.481313	−3.891830
H	−0.246855	2.16832	−2.332551
H	−1.650588	1.05753	−2.777125
10c‘‘	E = −1211.5006814129 au [CPCMtol/PWPB95-D3/def2-QZVPP(ecp)]
	ZPE = 0.21874229 au [CPCMtol/B3LYP-D3/def2-TZVP(ecp)]
	Gcorr = 0.17069444 au [CPCMtol/B3LYP-D3/def2-TZVP(ecp)]
P	0.645109	0.089956	0.349782
C	0.75019	0.262986	2.21184
C	2.0696	0.985537	2.51647
H	2.13119	1.19321	3.58759
H	2.92878	0.37267	2.23875
H	2.14518	1.93633	1.9894
C	−0.445638	1.11952	2.65045
H	−1.392572	0.630015	2.41548
H	−0.402549	1.27398	3.73125
H	−0.441982	2.09914	2.17418
C	0.712385	−1.077824	2.94734
H	0.82021	−0.890773	4.01854
H	−0.233884	−1.597550	2.7986
H	1.52666	−1.738212	2.64882
W	0.423182	2.0673	−1.239326
C	0.228495	3.54894	−2.601895
O	0.114958	4.38247	−3.385859
C	−1.583238	2.14273	−0.764237
O	−2.692225	2.17295	−0.480376
C	0.807927	3.50063	0.191597
O	1.01831	4.3271	0.957377
C	2.44882	1.90323	−1.597763
O	3.57451	1.79293	−1.774964
C	0.0359	0.688921	−2.722572
O	−0.180261	−0.072712	−3.550647
C	1.49708	−1.432199	−0.167501
H	1.94586	−1.409564	−1.152319
H	2.07653	−1.977691	0.565232
C	−0.017012	−1.550996	−0.085000
H	−0.419346	−2.171907	0.703235
H	−0.567718	−1.611195	−1.014609
TS(3c''+H2C=CH2→14)	E = −1476.91944840402 au [CPCMtol/PWPB95-D3/def2-QZVPP(ecp)]
	ZPE = 0.31775021 au [CPCMtol/B3LYP-D3/def2-TZVP(ecp)]
	Gcorr = 0.26195969 au [CPCMtol/B3LYP-D3/def2-TZVP(ecp)]
	n = −358.85 cm−1 [CPCMtol/B3LYP-D3/def2-TZVP(ecp)]
P	−0.034910	0.380211	0.135124
C	0.155202	0.155507	1.99439
C	1.64277	0.409295	2.25538
H	1.84259	0.355591	3.32801
H	2.26918	−0.338348	1.76492
H	1.97192	1.38998	1.91503
C	−0.710166	1.15012	2.76413
H	−1.770650	0.987962	2.56544
H	−0.552459	1.03735	3.84115
H	−0.480107	2.18148	2.50251
C	−0.169596	−1.258392	2.47657
H	0.153343	−1.367006	3.51512
H	−1.240609	−1.461148	2.46432
H	0.345655	−2.025520	1.8952
N	−1.625837	−0.271317	−0.220273
C	−1.873956	−1.608681	−0.187333
N	−3.041864	−1.844025	−0.820846
C	−3.424871	−0.689918	−1.455464
C	−2.562664	0.278245	−1.088260
C	−3.609754	−3.154657	−1.009863
H	−3.119798	−3.680616	−1.830212
H	−4.669936	−3.062883	−1.230198
H	−3.497779	−3.739994	−0.099940
H	−1.507639	−2.270619	0.575088
H	−4.292227	−0.641453	−2.091076
H	−2.571544	1.32109	−1.338390
W	0.37976	2.73583	−0.840555
C	0.775219	4.45829	−1.784765
O	0.990198	5.44259	−2.336489
C	−1.475992	3.42408	−0.292958
O	−2.488644	3.83237	0.045803
C	1.10534	3.63263	0.856148
O	1.52425	4.20335	1.75403
C	2.28045	2.05091	−1.234986
O	3.34321	1.68425	−1.434062
C	−0.259260	2.00375	−2.654808
O	−0.574818	1.64557	−3.693006
C	0.916135	−1.498863	−1.162070
H	1.23717	−0.770496	−1.895642
H	1.67967	−1.763855	−0.440966
C	−0.094950	−2.383767	−1.466937
H	−0.142049	−3.349404	−0.980077
H	−0.626565	−2.293771	−2.406421
14	E = −1476.99529208297 au [CPCMtol/PWPB95-D3/def2-QZVPP(ecp)]
	ZPE = 0.32227887 au [CPCMtol/B3LYP-D3/def2-TZVP(ecp)]
	Gcorr = 0.26759212 au [CPCMtol/B3LYP-D3/def2-TZVP(ecp)]
P	−0.127741	0.242401	0.341695
C	0.245951	0.231631	2.17356
C	1.75775	0.410725	2.35286
H	1.99112	0.478887	3.41804
H	2.31354	−0.435116	1.94409
H	2.12409	1.31872	1.87597
C	−0.520892	1.39819	2.80876
H	−1.596439	1.29433	2.65235
H	−0.338845	1.40964	3.88599
H	−0.208664	2.36024	2.40582
C	−0.212135	−1.077601	2.82578
H	−0.016718	−1.026567	3.89975
H	−1.280540	−1.235876	2.68183
H	0.323327	−1.944902	2.43898
N	−1.698187	−0.446457	0.235942
C	−1.685879	−1.824702	−0.331983
N	−2.965938	−1.911881	−1.049514
C	−3.543264	−0.637171	−1.045372
C	−2.846266	0.211211	−0.288279
C	−3.074363	−2.769303	−2.212968
H	−2.459522	−2.440384	−3.060674
H	−4.115246	−2.789629	−2.535804
H	−2.783689	−3.787330	−1.949048
H	−1.659820	−2.570295	0.473375
H	−4.478400	−0.464749	−1.553149
H	−3.103182	1.20866	0.014175
W	0.272425	2.38538	−1.011810
C	0.554992	3.9773	−2.229790
O	0.71186	4.87215	−2.934719
C	−1.455217	3.22988	−0.271518
O	−2.396352	3.7249	0.157405
C	1.32136	3.38319	0.451688
O	1.9125	3.98154	1.23129
C	2.04245	1.55602	−1.656017
O	3.03592	1.0985	−2.000591
C	−0.745902	1.46176	−2.554706
O	−1.272515	0.973939	−3.447016
C	0.692585	−1.273640	−0.342211
H	1.56097	−1.008517	−0.938390
H	1.02442	−1.922775	0.467532
C	−0.405141	−1.947769	−1.168245
H	−0.160539	−2.987519	−1.388106
H	−0.540427	−1.421289	−2.114215
MeNH2	E = −95.704942083952 au
	ZPE = 0.06356141 au
	Gcorr = 0.04164553 au
C	0.002393	−0.008084	0.000461
H	1.09381	0.003343	−0.003064
H	−0.346647	1.03254	0.015851
H	−0.324800	−0.458574	−0.938341
N	−0.471762	−0.825884	1.12348
H	−0.181038	−0.408332	2.00116
H	−1.486098	−0.834264	1.13989
iPrNH2	E = −174.191761164617 au
	ZPE = 0.12001711 au
	Gcorr = 0.093581603 au
N	−0.004385	−0.003018	−0.006286
H	1.01038	0.028118	−0.021999
H	−0.317685	0.962662	−0.023373
C	−0.502429	−0.712410	−1.196894
H	−0.158224	−0.227593	−2.122970
C	−2.026261	−0.684300	−1.192373
H	−2.425129	−1.187790	−2.075279
H	−2.412565	−1.186101	−0.301608
H	−2.398857	0.34327	−1.193302
C	0.034621	−2.138761	−1.188044
H	−0.302266	−2.684506	−2.071675
H	1.12763	−2.145361	−1.184404
H	−0.312296	−2.669650	−0.297947
tBuNH2	E = −213.436089774099 au
	ZPE = 0.14753722 au
	Gcorr = 0.11953621 au
N	−2.477485	−0.157509	−1.770119
H	−3.195637	0.065585	−1.087343
H	−2.574656	0.522536	−2.518330
C	−2.695574	−1.518213	−2.299512
C	−1.601683	−1.791174	−3.333891
H	−1.665052	−1.078753	−4.160830
H	−0.614946	−1.696859	−2.878202
H	−1.701094	−2.796051	−3.748585
C	−2.567301	−2.494603	−1.128603
H	−1.586202	−2.400938	−0.660791
H	−3.327932	−2.290809	−0.370107
H	−2.697501	−3.524657	−1.465661
C	−4.078871	−1.666755	−2.952464
H	−4.869508	−1.459091	−2.226973
H	−4.187963	−0.965224	−3.783447
H	−4.233041	−2.676861	−3.340498
TS(3d’'+MeNH2→15aE)	E = −1476.99891213357 au
	ZPE = 0.36255104 au
	Gcorr = 0.30373258 au
	n = −283.99 cm−1
P	−0.219980	0.144776	0.111083
C	0.261692	0.045971	1.94878
C	1.7635	−0.014675	2.22244
H	1.93766	−0.089794	3.30088
H	2.21934	−0.880883	1.74479
H	2.27167	0.880278	1.86629
C	−0.337452	1.3141	2.57482
H	−1.419103	1.35502	2.43013
H	−0.139520	1.3178	3.65036
H	0.09514	2.22159	2.15504
C	−0.427738	−1.178947	2.56497
H	−0.276703	−1.176298	3.64878
H	−1.502442	−1.168027	2.37367
H	−0.016909	−2.108884	2.17289
C	0.374184	−1.449177	−0.473192
N	1.13058	−2.338889	−0.181213
C	1.65373	−3.642929	−0.549294
C	3.13843	−3.644891	−0.162914
H	3.25339	−3.431832	0.899961
H	3.57635	−4.620789	−0.375937
H	3.6815	−2.886055	−0.726411
C	0.898221	−4.697572	0.268859
H	−0.164822	−4.695688	0.026334
H	1.30135	−5.687049	0.0496
H	1.01037	−4.505509	1.33606
C	1.51344	−3.915681	−2.052212
H	1.95014	−3.104706	−2.637344
H	2.04878	−4.832696	−2.300023
H	0.474207	−4.059230	−2.346168
W	1.37554	1.6883	−1.398485
C	2.50684	2.89862	−2.518932
O	3.16698	3.59417	−3.165964
C	1.69804	3.00412	0.161789
O	1.92952	3.7741	0.979642
C	2.99392	0.551372	−0.827792
O	3.8882	−0.105602	−0.538633
C	1.20877	0.476627	−3.034503
O	1.16525	−0.191157	−3.973987
C	−0.358934	2.67831	−1.908398
O	−1.337730	3.20653	−2.188424
N	−0.717415	−1.682535	−2.013099
H	−1.020858	−0.745461	−2.260022
H	−0.177302	−2.051940	−2.788995
C	−1.873792	−2.528753	−1.684231
H	−2.387985	−2.090837	−0.830895
H	−2.561275	−2.598864	−2.527371
H	−1.530483	−3.525664	−1.419354
15aE	E = −1477.00501864699 au
	ZPE = 0.36516495 au
	Gcorr = 0.30720274 au
P	0.025921	−0.119878	0.384494
C	0.710724	0.076581	2.14029
C	2.21658	0.329556	2.22321
H	2.518	0.404217	3.27352
H	2.7753	−0.481961	1.76109
H	2.49249	1.26273	1.73359
C	−0.054203	1.26791	2.73556
H	−1.131284	1.08745	2.7365
H	0.264175	1.42551	3.77006
H	0.133	2.19052	2.18738
C	0.352687	−1.183258	2.94183
H	0.615373	−1.032423	3.99358
H	−0.717170	−1.395546	2.88917
H	0.898752	−2.052081	2.57794
C	0.801264	−1.663851	−0.192860
N	1.79776	−2.285886	0.213337
C	2.48517	−3.518136	−0.167043
C	3.9822	−3.218162	0.007204
H	4.17771	−2.870041	1.02123
H	4.57328	−4.115849	−0.181352
H	4.29771	−2.438667	−0.687005
C	2.06629	−4.605593	0.832418
H	1.00366	−4.837005	0.747615
H	2.63175	−5.519842	0.645009
H	2.26411	−4.276917	1.85278
C	2.25361	−4.000066	−1.608542
H	2.45073	−3.201487	−2.328507
H	2.95079	−4.808273	−1.831423
H	1.25356	−4.406227	−1.767002
W	1.08393	1.52869	−1.449956
C	1.81631	2.82389	−2.788370
O	2.24811	3.5709	−3.558953
C	1.31248	3.02964	−0.043185
O	1.48046	3.90496	0.677552
C	2.94781	0.775976	−1.002363
O	3.97859	0.32499	−0.783414
C	0.999285	0.156118	−2.952530
O	0.999162	−0.612102	−3.816290
C	−0.865509	2.09879	−1.799280
O	−1.960747	2.38504	−1.984204
N	−0.112957	−2.197903	−1.370660
H	−0.598164	−1.381225	−1.744551
H	0.452086	−2.585203	−2.124797
C	−1.123557	−3.186894	−0.904889
H	−1.707010	−2.717123	−0.118161
H	−1.760782	−3.460645	−1.741977
H	−0.612543	−4.062145	−0.518959
TS(15aE→16a)	E = −1476.97136742683 au
	ZPE = 0.35868403 au
	Gcorr = 0.30057048 au
	n = −1525.56 cm−1
P	−0.015913	0.14417	−0.000559
C	0.027021	0.133171	1.87972
C	1.47084	0.01218	2.37697
H	1.47727	−0.033635	3.47042
H	1.9459	−0.889753	1.99075
H	2.07019	0.86975	2.07418
C	−0.601673	1.44955	2.35003
H	−1.635154	1.54167	2.00927
H	−0.602383	1.48321	3.44297
H	−0.046554	2.3156	1.99146
C	−0.802681	−1.048799	2.39396
H	−0.823390	−1.034926	3.48747
H	−1.833594	−0.995449	2.03851
H	−0.374531	−2.002073	2.08159
C	0.413826	−1.568584	−0.553216
N	1.36556	−2.317174	−0.266921
C	1.75808	−3.632694	−0.785046
C	3.29305	−3.643660	−0.733794
H	3.63737	−3.423373	0.276178
H	3.67616	−4.619515	−1.036985
H	3.70318	−2.885874	−1.402343
C	1.2105	−4.688331	0.18499
H	0.120212	−4.710962	0.175153
H	1.57712	−5.676701	−0.096823
H	1.53871	−4.474041	1.20246
C	1.3151	−3.926624	−2.225294
H	1.61514	−3.119419	−2.895631
H	1.80215	−4.839751	−2.570467
H	0.24157	−4.085179	−2.315290
W	1.6062	1.64798	−1.360779
C	2.83412	2.76373	−2.507374
O	3.53778	3.3943	−3.166849
C	1.91214	2.97205	0.196899
O	2.10767	3.72217	1.04085
C	3.18407	0.499586	−0.684536
O	4.06435	−0.131985	−0.314688
C	1.32299	0.329107	−2.898204
O	1.15536	−0.438715	−3.741779
C	−0.039482	2.73414	−1.961458
O	−0.964918	3.32572	−2.289267
N	−0.732046	−1.751879	−1.536493
H	−1.130533	−0.562623	−1.093372
H	−0.430165	−1.898964	−2.497254
C	−1.780420	−2.692826	−1.114864
H	−2.148194	−2.377149	−0.138330
H	−2.596484	−2.654095	−1.834272
H	−1.409219	−3.712647	−1.038551
16a	E = −1477.04751063606 au
	ZPE = 0.36134536 au
	Gcorr = 0.30403463 au
P	−0.004607	−0.067184	0.074816
C	0.296293	−0.099323	1.91969
C	1.79695	−0.118070	2.22289
H	1.94018	−0.129740	3.30646
H	2.2674	−0.998559	1.79025
H	2.29482	0.76893	1.83021
C	−0.339796	1.18692	2.46738
H	−1.419674	1.2015	2.30859
H	−0.156241	1.2426	3.54294
H	0.085935	2.08128	2.01285
C	−0.392520	−1.321527	2.5359
H	−0.293759	−1.278040	3.62367
H	−1.458146	−1.344290	2.29763
H	0.06371	−2.246676	2.18769
C	0.197352	−1.806222	−0.529197
N	1.32625	−2.290816	−0.187582
C	1.8575	−3.597652	−0.599899
C	3.21198	−3.733342	0.10791
H	3.07405	−3.706224	1.19036
H	3.69988	−4.673165	−0.158450
H	3.86412	−2.905181	−0.171655
C	0.95853	−4.761017	−0.148297
H	0.00036	−4.791336	−0.667077
H	1.46194	−5.711897	−0.333527
H	0.758065	−4.684520	0.921944
C	2.09601	−3.633505	−2.118796
H	2.73434	−2.799654	−2.414260
H	2.59455	−4.563849	−2.397782
H	1.1731	−3.566725	−2.695560
W	1.22867	1.50789	−1.507470
C	2.18811	2.69353	−2.832196
O	2.73069	3.36795	−3.591864
C	1.71364	2.85579	−0.024765
O	2.01079	3.62906	0.767846
C	2.96431	0.453034	−1.111108
O	3.93509	−0.116333	−0.907965
C	0.817217	0.194408	−3.041688
O	0.610457	−0.526784	−3.907989
C	−0.554411	2.48378	−1.828558
O	−1.560397	3.00881	−1.992810
N	−0.781538	−2.340298	−1.313470
H	−1.401645	0.099223	0.099086
H	−0.580255	−3.220491	−1.753196
C	−2.003232	−1.679519	−1.745950
H	−1.806107	−0.711260	−2.210554
H	−2.478612	−2.313388	−2.490874
H	−2.705071	−1.537427	−0.922187
16ac	E = −1477.04266795732 au
	ZPE = 0.36206112 au
	Gcorr = 0.30454158 au
P	−0.077053	0.055479	−0.146833
C	1.66381	−0.607447	0.139042
C	2.65772	0.490538	0.523592
H	3.60691	0.027136	0.802775
H	2.86312	1.17285	−0.299957
H	2.30722	1.07175	1.37661
C	1.52779	−1.592868	1.31186
H	0.871184	−2.426690	1.06084
H	2.51455	−1.996674	1.55001
H	1.14343	−1.111437	2.21111
C	2.13901	−1.353815	−1.111857
H	3.10198	−1.827615	−0.904172
H	1.43352	−2.132573	−1.404870
H	2.26906	−0.677720	−1.957307
C	−0.385469	0.249366	−1.977748
N	−1.228985	−0.605487	−2.412017
C	−1.769100	−0.636650	−3.783214
C	−2.782410	−1.788535	−3.794366
H	−3.566379	−1.604574	−3.057889
H	−3.243387	−1.894427	−4.778472
H	−2.287439	−2.726378	−3.536475
C	−2.516991	0.661105	−4.135096
H	−1.864924	1.53045	−4.216992
H	−3.027469	0.544048	−5.092888
H	−3.264518	0.878379	−3.371039
C	−0.671356	−0.951041	−4.813715
H	−0.134835	−1.855147	−4.520959
H	−1.120932	−1.121285	−5.793896
H	0.059836	−0.149888	−4.923387
W	−1.173545	1.83248	1.34408
C	−2.197442	3.15028	2.482
O	−2.790910	3.89548	3.1283
C	0.357807	3.1893	1.13402
O	1.20122	3.9599	1.03121
C	−2.084156	2.5855	−0.347434
O	−2.586428	3.01049	−1.284712
C	−2.690047	0.446278	1.55879
O	−3.520668	−0.332116	1.67489
C	−0.255375	1.10286	3.03851
O	0.245476	0.72416	3.99768
N	0.26156	1.23444	−2.666995
H	−0.764219	−1.160652	−0.067204
H	−0.012471	1.34275	−3.628327
C	0.933847	2.38829	−2.102655
H	1.74195	2.69375	−2.766492
H	0.257847	3.23552	−1.959802
H	1.37212	2.13948	−1.143307
TS(16ac→17ac)	E = −1476.99226968099 au
	ZPE = 0.35847585 au
	Gcorr = 0.29921676 au
	n = −1607.63 cm−1
P	−0.140657	0.024794	−0.171760
C	1.60806	−0.617977	0.142498
C	2.57714	0.451648	0.649484
H	3.54037	−0.012076	0.882459
H	2.76147	1.22647	−0.094418
H	2.20888	0.930034	1.55621
C	1.4307	−1.695283	1.22555
H	0.786436	−2.504436	0.878626
H	2.40687	−2.117796	1.47835
H	1.00137	−1.286248	2.14081
C	2.15468	−1.262963	−1.135390
H	3.11256	−1.744744	−0.919732
H	1.4742	−2.021767	−1.524232
H	2.32315	−0.523164	−1.919674
C	−0.289070	0.431054	−1.991642
N	−1.104766	−0.512721	−2.388947
C	−1.744490	−0.684832	−3.706728
C	−2.621200	−1.933776	−3.575091
H	−3.366712	−1.793964	−2.790585
H	−3.138125	−2.137041	−4.513937
H	−2.010849	−2.801277	−3.318483
C	−2.631837	0.522749	−4.041703
H	−2.060716	1.44219	−4.172207
H	−3.174275	0.336806	−4.970354
H	−3.357277	0.689336	−3.244573
C	−0.688609	−0.923991	−4.795531
H	−0.047281	−1.762632	−4.520878
H	−1.180031	−1.160064	−5.741005
H	−0.052573	−0.054692	−4.966360
W	−1.170431	1.85093	1.35051
C	−2.125173	3.2047	2.49527
O	−2.673631	3.98444	3.14597
C	0.428021	3.12971	1.17602
O	1.30675	3.86449	1.09309
C	−2.005209	2.66451	−0.346499
O	−2.461480	3.11869	−1.296170
C	−2.761555	0.54369	1.51991
O	−3.640126	−0.185921	1.60828
C	−0.301226	1.02501	3.02569
O	0.179419	0.585335	3.97033
N	0.219502	1.43361	−2.702883
H	−1.070015	−1.015811	−1.113234
H	−0.048292	1.51423	−3.671013
C	1.0522	2.50481	−2.186886
H	1.93803	2.62353	−2.810955
H	0.504759	3.44889	−2.163496
H	1.3655	2.26056	−1.179422
17ac	E = −1477.0402192286 au
	ZPE = 0.36517154 au
	Gcorr = 0.30688392 au
P	−0.057737	0.081425	−0.128444
C	1.84209	0.103541	−0.048721
C	2.52629	1.47518	−0.035335
H	3.58026	1.35592	0.233376
H	2.52181	1.96575	−1.009969
H	2.07271	2.15123	0.686119
C	2.14652	−0.606973	1.28151
H	1.69962	−1.602534	1.31
H	3.22814	−0.715313	1.39838
H	1.77324	−0.044914	2.13733
C	2.40097	−0.750605	−1.194659
H	3.48648	−0.844041	−1.092704
H	1.97107	−1.753275	−1.184146
H	2.19869	−0.308468	−2.169981
C	−0.506100	0.700147	−1.780963
N	0.227448	1.58575	−2.457534
C	0.47636	1.82718	−3.917358
C	1.93704	2.2937	−3.983982
H	2.61551	1.52609	−3.610141
H	2.2051	2.51161	−5.016941
H	2.08114	3.20581	−3.400194
C	0.333401	0.530521	−4.713689
H	−0.679809	0.138776	−4.709472
H	0.611113	0.723983	−5.750207
H	0.998742	−0.238677	−4.319880
C	−0.412146	2.94822	−4.465896
H	−0.341133	3.83154	−3.830119
H	−0.071762	3.21842	−5.466583
H	−1.455480	2.65718	−4.538976
W	−1.256479	1.85737	1.46557
C	−2.244317	3.12888	2.65224
O	−2.816340	3.87343	3.32854
C	−0.634910	3.34165	0.192782
O	−0.260151	4.14363	−0.540803
C	−2.993151	1.59999	0.397504
O	−3.989982	1.47233	−0.159535
C	−1.742247	0.218385	2.62156
O	−1.995070	−0.707966	3.2475
C	0.381869	2.18236	2.66866
O	1.25009	2.40558	3.38649
N	−1.659219	0.205595	−2.253033
H	0.933758	2.01187	−1.881514
H	−2.011482	−0.564834	−1.704375
C	−2.649909	0.895069	−3.074127
H	−2.507445	0.71622	−4.138380
H	−3.629784	0.520256	−2.791199
H	−2.619064	1.9654	−2.879365
17aZ	E = −1476.99513857216 au
	ZPE = 0.36506149 au
	Gcorr = 0.30602950 au
P	0.081373	0.140693	0.188718
C	1.95054	−0.196159	0.119859
C	2.87009	0.971267	0.485675
H	3.91199	0.63776	0.449418
H	2.7691	1.82115	−0.181791
H	2.67242	1.32022	1.49859
C	2.11198	−1.277733	1.20877
H	1.55793	−2.182244	0.95566
H	3.17105	−1.534354	1.30415
H	1.76673	−0.929936	2.18321
C	2.34099	−0.817245	−1.223189
H	3.34808	−1.238878	−1.151221
H	1.65764	−1.622650	−1.499514
H	2.34812	−0.088743	−2.028828
C	−0.687091	0.598719	−1.422786
N	−0.633472	1.09357	−2.569492
C	0.339208	1.92541	−3.267315
C	1.00748	1.06224	−4.345446
H	0.253076	0.629888	−5.004204
H	1.68265	1.67561	−4.944550
H	1.58188	0.248892	−3.903708
C	−0.497305	3.02032	−3.951668
H	−0.997103	3.6392	−3.204551
H	0.144914	3.66046	−4.559100
H	−1.257004	2.57101	−4.591880
C	1.37441	2.58972	−2.365435
H	2.06383	1.86612	−1.947362
H	1.9572	3.31116	−2.940093
H	0.887689	3.11971	−1.548154
W	−0.763436	2.10447	1.78455
C	−1.443572	3.4965	3.05013
O	−1.837823	4.30342	3.77941
C	0.469592	1.34788	3.25706
O	1.14575	0.946695	4.09228
C	0.724481	3.41104	1.20702
O	1.52172	4.18379	0.91938
C	−1.957011	2.82298	0.283387
O	−2.625137	3.20377	−0.573126
C	−2.261521	0.830902	2.38596
O	−3.106483	0.128247	2.72073
N	−2.138164	0.008494	−1.249133
H	−2.323591	−0.146670	−0.256532
H	−2.784434	0.716031	−1.601207
C	−2.319348	−1.263215	−1.994672
H	−1.611014	−1.985465	−1.596609
H	−3.339189	−1.614056	−1.857003
H	−2.118359	−1.064527	−3.042825
TS(15aZ→17a)	E = −1476.96159726841 au
	ZPE = 0.36033797 au
	Gcorr = 0.30097405 au
	n = −1786.13 cm−1
P	0.017878	0.016468	−0.032636
C	1.91307	0.105872	−0.032379
C	2.60349	1.46915	−0.034397
H	3.66949	1.32752	0.169486
H	2.52494	1.98141	−0.987132
H	2.20612	2.12454	0.737723
C	2.27624	−0.598690	1.28836
H	1.7587	−1.553547	1.39905
H	3.35144	−0.793639	1.30109
H	2.03901	0.023022	2.15132
C	2.4132	−0.766442	−1.194056
H	3.50726	−0.787093	−1.194568
H	2.05337	−1.791162	−1.090961
H	2.084	−0.396739	−2.163738
C	−0.774889	0.700791	−1.471143
N	−0.726647	1.46492	−2.527623
C	0.150217	2.55616	−2.965763
C	−0.626318	3.26924	−4.080913
H	−1.586178	3.62947	−3.707988
H	−0.054036	4.12302	−4.446089
H	−0.809613	2.59073	−4.915755
C	0.382188	3.53813	−1.810897
H	0.741577	3.036	−0.917715
H	1.11565	4.29135	−2.101958
H	−0.550359	4.04262	−1.559331
C	1.45503	2.01221	−3.554856
H	1.23894	1.29621	−4.349391
H	2.0356	2.833	−3.978698
H	2.06713	1.51765	−2.808366
W	−1.333523	1.12732	1.98367
C	−2.357978	1.88392	3.52284
O	−2.951540	2.32756	4.41056
C	0.186693	2.44301	2.44686
O	0.988152	3.20247	2.75688
C	−2.154922	2.51846	0.717901
O	−2.630978	3.28281	0.004181
C	−2.893566	−0.157844	1.61061
O	−3.781035	−0.862818	1.42304
C	−0.507331	−0.301592	3.22685
O	−0.078905	−1.091629	3.93738
N	−2.171625	0.160291	−1.683294
H	−2.819769	0.560654	−1.009971
H	−1.948935	0.949999	−2.684340
C	−2.368975	−1.290783	−1.816286
H	−3.397458	−1.462878	−2.129220
H	−1.687734	−1.665666	−2.577823
H	−2.177101	−1.806253	−0.877697
17a	E = −1477.04033057492 au
	ZPE = 0.36574984 au
	Gcorr = 0.30613098 au
P	0.102462	−0.309259	−0.071307
C	1.98328	−0.437749	0.231322
C	2.70652	0.825542	0.697831
H	3.75554	0.58825	0.902276
H	2.69055	1.62611	−0.036455
H	2.2705	1.20302	1.6214
C	2.05882	−1.463166	1.38021
H	1.63206	−2.423116	1.08765
H	3.10462	−1.619268	1.66079
H	1.52687	−1.111647	2.26685
C	2.6677	−1.037138	−1.001617
H	3.69715	−1.311566	−0.751687
H	2.15332	−1.939083	−1.339749
H	2.70764	−0.337494	−1.835702
C	−0.191014	0.033778	−1.854997
N	−1.176714	−0.729132	−2.339385
C	−2.022788	−0.588514	−3.554245
C	−3.118520	−1.646331	−3.396630
H	−3.698383	−1.469011	−2.489183
H	−3.795421	−1.607138	−4.249131
H	−2.686607	−2.647953	−3.347285
C	−2.663577	0.801949	−3.609201
H	−1.930937	1.60104	−3.704350
H	−3.329482	0.855787	−4.471112
H	−3.250010	0.985992	−2.709126
C	−1.215428	−0.888783	−4.824050
H	−0.698494	−1.844444	−4.731772
H	−1.892537	−0.941432	−5.677422
H	−0.475056	−0.121483	−5.055873
W	−1.283128	1.6542	1.07948
C	−2.508275	2.89686	2.0567
O	−3.221842	3.61121	2.62231
C	0.275061	2.92853	1.50343
O	1.08961	3.70594	1.73171
C	−1.564651	2.73223	−0.639195
O	−1.714833	3.37233	−1.582718
C	−2.876016	0.453861	0.55949
O	−3.761116	−0.199512	0.232757
C	−0.930894	0.598847	2.82276
O	−0.733437	0.027593	3.79692
N	0.391922	0.925372	−2.647089
H	−1.450111	−1.463466	−1.702226
H	0.1491	0.915842	−3.625020
C	1.27403	2.00167	−2.237146
H	2.32243	1.7393	−2.379561
H	1.04733	2.88263	−2.834484
H	1.09721	2.22783	−1.190920
TS(17a→16ap)	E = −1476.98499306345 au
	ZPE = 0.35868052 au
	Gcorr = 0.30156798 au
	n = −1646.18 cm−1
P	−0.126282	0.359507	−0.026076
C	1.64731	−0.269744	0.085346
C	2.66777	0.869116	0.017715
H	3.67832	0.462	0.117471
H	2.62538	1.39576	−0.937554
H	2.51833	1.59515	0.815501
C	1.75223	−0.994401	1.43402
H	1.04523	−1.824267	1.49357
H	2.76076	−1.399871	1.55167
H	1.56341	−0.325121	2.27268
C	1.90402	−1.265888	−1.051570
H	2.90299	−1.696888	−0.939959
H	1.17945	−2.081365	−1.040199
H	1.85804	−0.783226	−2.029040
C	−0.408399	0.694316	−1.842643
N	0.163644	1.71362	−2.490513
C	0.151063	2.19218	−3.897960
C	1.02168	3.45381	−3.890975
H	2.03252	3.22905	−3.543734
H	1.09299	3.85789	−4.899937
H	0.591176	4.22091	−3.244878
C	0.789573	1.14742	−4.817294
H	0.249349	0.203368	−4.805226
H	0.800816	1.51626	−5.843954
H	1.81815	0.952111	−4.509886
C	−1.264146	2.57278	−4.341652
H	−1.707777	3.26927	−3.629329
H	−1.217116	3.05968	−5.316749
H	−1.917682	1.71112	−4.433380
W	−0.828887	2.41737	1.37733
C	−1.522444	4.00755	2.40498
O	−1.918124	4.92369	2.98374
C	0.46346	3.60861	0.325501
O	1.18737	4.26732	−0.279512
C	−2.261853	2.71663	−0.073995
O	−3.048450	2.89123	−0.890008
C	−2.091502	1.12784	2.38962
O	−2.785126	0.401951	2.94023
C	0.616169	2.14104	2.81801
O	1.41452	2.02317	3.63384
N	−1.258805	−0.249618	−2.143872
H	0.753232	2.27182	−1.896457
H	−1.151518	−0.693062	−0.831834
C	−2.029734	−0.541821	−3.336276
H	−1.452820	−0.470442	−4.257263
H	−2.395792	−1.564324	−3.247699
H	−2.896721	0.118887	−3.412461
15ap	E = −1477.04641433455 au
	ZPE = 0.36201739 au
	Gcorr = 0.30469814 au
P	0.078908	0.23515	0.024793
C	1.87243	−0.313526	0.02072
C	2.81477	0.885588	−0.119374
H	3.84604	0.545576	9.8e-05
H	2.73966	1.34912	−1.102993
H	2.62483	1.64377	0.640214
C	2.10441	−1.001471	1.37403
H	1.45802	−1.872267	1.49731
H	3.14102	−1.342661	1.42769
H	1.93445	−0.326403	2.21195
C	2.10005	−1.311227	−1.119901
H	3.12826	−1.679951	−1.077962
H	1.4332	−2.171548	−1.038390
H	1.94611	−0.847303	−2.093920
C	−0.429021	0.472398	−1.760300
N	0.30623	1.45175	−2.371501
C	0.010516	2.08686	−3.675875
C	1.07912	3.16675	−3.860805
H	2.07868	2.72688	−3.870587
H	0.924599	3.68481	−4.807243
H	1.03133	3.908	−3.059710
C	0.12408	1.0543	−4.800965
H	−0.624993	0.274826	−4.686317
H	−0.019123	1.54616	−5.764884
H	1.1138	0.593588	−4.793230
C	−1.381822	2.72961	−3.657239
H	−1.442511	3.48559	−2.871913
H	−1.581157	3.21497	−4.614493
H	−2.149423	1.97967	−3.478674
W	−0.811344	2.11059	1.49389
C	−1.654266	3.5687	2.62407
O	−2.140110	4.39137	3.26093
C	0.167239	3.51106	0.354474
O	0.724278	4.28647	−0.283150
C	−2.434006	2.19676	0.214375
O	−3.332146	2.2573	−0.490492
C	−1.741083	0.637974	2.60943
O	−2.240252	−0.196915	3.21134
C	0.798836	2.07927	2.77959
O	1.6848	2.09141	3.50624
N	−1.367177	−0.151371	−2.349380
H	0.844382	2.03378	−1.752915
H	−0.511166	−1.014491	0.263287
C	−2.137715	−1.196612	−1.706922
H	−2.631454	−0.859417	−0.788688
H	−2.918873	−1.522736	−2.393065
H	−1.530618	−2.075187	−1.461231
15bE	E = −1555.48746592028 au
	ZPE = 0.42142755 au
	Gcorr = 0.35901104 au
P	0.004321	0.005194	−0.003938
C	1.89554	−0.051895	−0.001386
C	2.58025	1.31604	−0.030562
H	3.66659	1.18372	0.012847
H	2.33521	1.85333	−0.943631
H	2.28855	1.93142	0.817765
C	2.27476	−0.801826	1.28336
H	1.79862	−1.784071	1.32694
H	3.35786	−0.949148	1.31414
H	1.98922	−0.249717	2.17825
C	2.3516	−0.886362	−1.208377
H	3.43852	−1.012526	−1.176844
H	1.89697	−1.878892	−1.195929
H	2.09457	−0.396450	−2.146110
C	−0.374644	0.91845	−1.525800
N	0.379716	1.45242	−2.359951
C	0.24822	2.22941	−3.585827
C	1.03168	3.52861	−3.330508
H	2.05893	3.2979	−3.050215
H	1.04302	4.14508	−4.231164
H	0.574353	4.09754	−2.520894
C	0.948198	1.43047	−4.695306
H	0.422965	0.498563	−4.906200
H	0.985906	2.01865	−5.613736
H	1.96655	1.18656	−4.393852
C	−1.172717	2.6062	−4.041827
H	−1.679624	3.23253	−3.301721
H	−1.106671	3.20186	−4.952851
H	−1.786017	1.73636	−4.282715
W	−1.069716	1.54428	1.92125
C	−1.851391	2.65803	3.39705
O	−2.301371	3.30983	4.23554
C	0.73529	2.00531	2.82638
O	1.66267	2.31464	3.42293
C	−0.885014	3.10565	0.608924
O	−0.783234	3.92936	−0.187787
C	−3.021685	1.25632	1.409
O	−4.156857	1.15193	1.22063
C	−1.116986	−0.235146	2.96843
O	−1.127042	−1.247545	3.50303
N	−1.945778	0.923325	−1.705637
H	−2.317006	1.08039	−0.764080
H	−2.187634	1.73929	−2.259252
C	−2.611592	−0.319612	−2.311175
H	−3.439705	0.085272	−2.894581
C	−3.162481	−1.199683	−1.201580
H	−2.356570	−1.552823	−0.557305
H	−3.896422	−0.668926	−0.595805
H	−3.655460	−2.062714	−1.649264
C	−1.662860	−1.069632	−3.229568
H	−1.296582	−0.447490	−4.042802
H	−0.811470	−1.462283	−2.674447
H	−2.204820	−1.908087	−3.666986
16b	E = −1555.53441948693 au
	ZPE = 0.41875484 au
	Gcorr = 0.35845808 au
P	0.03341	−0.040950	−0.124152
C	1.90257	0.002638	−0.055134
C	2.41124	1.44533	0.009267
H	3.50283	1.43434	0.064767
H	2.10309	2.00235	−0.872699
H	2.03777	1.96172	0.893888
C	2.28447	−0.751056	1.22779
H	1.98128	−1.798802	1.18471
H	3.36994	−0.718702	1.34697
H	1.84135	−0.302162	2.11647
C	2.49064	−0.719786	−1.271719
H	3.5779	−0.765470	−1.168627
H	2.12109	−1.744527	−1.348603
H	2.25496	−0.191915	−2.193896
C	−0.448264	0.298295	−1.881222
N	0.115731	1.3603	−2.307695
C	−0.145956	2.00767	−3.600624
C	0.788919	3.22324	−3.648362
H	1.82968	2.89894	−3.592608
H	0.648336	3.7892	−4.571501
H	0.59194	3.8782	−2.798893
C	0.194191	1.09122	−4.788138
H	−0.478267	0.238329	−4.881341
H	0.136648	1.65506	−5.721182
H	1.21012	0.706206	−4.683825
C	−1.598662	2.50693	−3.676888
H	−1.810899	3.16043	−2.829474
H	−1.751422	3.07576	−4.596129
H	−2.327283	1.69644	−3.661994
W	−1.433580	1.34811	1.43256
C	−2.658520	2.44198	2.6094
O	−3.359669	3.06297	3.27955
C	0.033228	1.56969	2.86312
O	0.817897	1.72727	3.68419
C	−0.744395	3.04429	0.468959
O	−0.373830	3.99161	−0.053963
C	−2.960993	1.22032	0.053153
O	−3.830237	1.18282	−0.692331
C	−2.041649	−0.413457	2.30524
O	−2.363176	−1.412298	2.76762
N	−1.394848	−0.481539	−2.472417
H	−0.133870	−1.431896	0.002312
H	−1.674503	−0.225211	−3.404497
C	−1.995714	−1.714502	−1.960455
H	−2.100262	−1.611324	−0.878826
C	−3.394834	−1.850780	−2.550830
H	−4.014949	−0.995153	−2.284432
H	−3.343803	−1.918590	−3.641026
H	−3.872991	−2.757859	−2.180590
C	−1.131905	−2.936992	−2.267701
H	−1.044292	−3.074182	−3.347873
H	−0.127271	−2.822961	−1.859131
H	−1.575902	−3.837545	−1.839156
16bp	E = −1555.53776649974 au
	ZPE = 0.41753081 au
	Gcorr = 0.35690953 au
P	0.087254	0.23856	0.041863
C	1.8973	−0.258920	0.035417
C	2.81473	0.960525	−0.096019
H	3.84997	0.642539	0.0456
H	2.75527	1.41728	−1.084043
H	2.59481	1.7198	0.654129
C	2.13831	−0.939937	1.39153
H	1.51605	−1.828603	1.50953
H	3.18403	−1.250318	1.45134
H	1.94305	−0.270140	2.2283
C	2.16029	−1.254345	−1.099274
H	3.2011	−1.584624	−1.052452
H	1.52613	−2.137814	−1.010847
H	1.99083	−0.803041	−2.076474
C	−0.452141	0.458089	−1.739795
N	0.323222	1.38214	−2.387415
C	0.010768	2.03782	−3.677052
C	1.13048	3.05536	−3.905669
H	2.10173	2.55848	−3.955843
H	0.96723	3.5834	−4.845155
H	1.15766	3.79613	−3.102906
C	0.017496	1.00542	−4.808203
H	−0.765183	0.266124	−4.656856
H	−0.144797	1.50776	−5.763773
H	0.980972	0.493414	−4.846731
C	−1.341114	2.75808	−3.598944
H	−1.324756	3.51483	−2.812172
H	−1.553856	3.255	−4.547310
H	−2.140479	2.05136	−3.385963
W	−0.820435	2.12888	1.49036
C	−1.656053	3.60036	2.5999
O	−2.138428	4.43386	3.22877
C	0.175064	3.50407	0.332679
O	0.735479	4.26488	−0.318730
C	−2.437336	2.23874	0.209039
O	−3.338763	2.33133	−0.489032
C	−1.772240	0.66754	2.59983
O	−2.288163	−0.162206	3.1956
C	0.773924	2.10712	2.79634
O	1.64701	2.13575	3.53837
N	−1.441207	−0.113584	−2.294858
H	0.942588	1.91544	−1.802357
H	−0.457719	−1.024320	0.309336
C	−2.294495	−1.085892	−1.630888
H	−2.306780	−0.937687	−0.543654
C	−3.725221	−0.891132	−2.128358
H	−3.771891	−1.051310	−3.207646
H	−4.400286	−1.597252	−1.640352
H	−4.070082	0.121504	−1.917978
C	−1.797868	−2.502811	−1.919159
H	−2.461840	−3.243704	−1.469205
H	−1.764627	−2.673565	−2.997405
H	−0.792698	−2.655698	−1.522799
TS(3b’’+tBuNH2→15cE)	E = −1594.72740683205 au
	ZPE = 0.44653444 au
	Gcorr = 0.38419569 au
	n = −244.56 cm−1
P	0.223979	−0.064441	−0.067620
C	2.10095	0.23396	−0.048723
C	2.53507	1.68903	−0.224984
H	3.62357	1.76178	−0.130009
H	2.25399	2.06648	−1.205664
H	2.09133	2.33798	0.526596
C	2.57285	−0.292707	1.31415
H	2.25409	−1.325092	1.47635
H	3.66514	−0.266689	1.35662
H	2.19288	0.311461	2.13748
C	2.72656	−0.629291	−1.154255
H	3.81705	−0.543649	−1.115275
H	2.46433	−1.681419	−1.029991
H	2.40084	−0.307865	−2.143370
C	−0.206149	0.662022	−1.654239
N	0.320815	1.28116	−2.543941
C	0.216584	1.93624	−3.832221
C	0.817796	3.33846	−3.656719
H	1.85042	3.26976	−3.315011
H	0.798831	3.87022	−4.608844
H	0.24636	3.90942	−2.924423
C	1.05939	1.12692	−4.826481
H	0.661439	0.11939	−4.946747
H	1.05315	1.62101	−5.798830
H	2.08997	1.0536	−4.479019
C	−1.227135	2.06314	−4.333975
H	−1.844893	2.60925	−3.618279
H	−1.231105	2.62707	−5.267131
H	−1.673216	1.09137	−4.543742
W	−1.120438	1.40478	1.7325
C	−2.134346	2.44942	3.1054
O	−2.723596	3.06252	3.88899
C	0.524957	2.39135	2.4939
O	1.35998	2.98123	3.01473
C	−1.335405	2.81275	0.253285
O	−1.428470	3.55715	−0.617198
C	−2.937468	0.55921	1.32234
O	−4.000923	0.134184	1.19007
C	−0.707907	−0.184241	2.97745
O	−0.453914	−1.090742	3.63174
N	−2.016289	0.204052	−1.891790
H	−2.460719	0.403659	−1.000283
H	−2.345160	0.905832	−2.545876
C	−2.394130	−1.176275	−2.373670
C	−2.531621	−2.097396	−1.163956
H	−1.605347	−2.127163	−0.590813
H	−3.339497	−1.767545	−0.509542
H	−2.765182	−3.105900	−1.505704
C	−3.733698	−1.060702	−3.105625
H	−4.505295	−0.662330	−2.444221
H	−3.652728	−0.408134	−3.977902
H	−4.054602	−2.044688	−3.449993
C	−1.307990	−1.692852	−3.314774
H	−1.189972	−1.046807	−4.184373
H	−0.349836	−1.767904	−2.801175
H	−1.584689	−2.684901	−3.671818
15cE	E = −1594.73088884932 au
	ZPE = 0.44994116 au
	Gcorr = 0.38801705 au
P	0.059822	−0.043471	−0.110945
C	1.94005	0.142937	0.005662
C	2.44966	1.58387	−0.060827
H	3.54111	1.593	0.031061
H	2.18025	2.04661	−1.007290
H	2.04434	2.19158	0.74592
C	2.3224	−0.489314	1.35179
H	1.99123	−1.528723	1.40984
H	3.40987	−0.473543	1.4664
H	1.89122	0.047875	2.19579
C	2.58116	−0.688671	−1.116495
H	3.66915	−0.687503	−0.995090
H	2.2391	−1.725035	−1.082732
H	2.34662	−0.276171	−2.095700
C	−0.326284	0.692517	−1.731383
N	0.441369	1.2449	−2.542142
C	0.351481	1.91911	−3.832425
C	1.07076	3.26487	−3.635394
H	2.08615	3.09902	−3.276420
H	1.11568	3.8085	−4.580582
H	0.542021	3.8765	−2.903908
C	1.14289	1.0684	−4.836550
H	0.668138	0.100213	−4.995674
H	1.20104	1.58511	−5.795954
H	2.15484	0.898251	−4.469166
C	−1.053226	2.20246	−4.388415
H	−1.645672	2.80833	−3.696970
H	−0.961341	2.7817	−5.307634
H	−1.594215	1.29281	−4.650296
W	−1.297128	1.5134	1.61834
C	−2.283117	2.65488	2.93434
O	−2.852469	3.3261	3.68412
C	0.372375	2.11318	2.68036
O	1.21418	2.5014	3.355
C	−1.022364	3.01269	0.242544
O	−0.847864	3.80456	−0.571058
C	−3.168178	1.09162	0.92541
O	−4.270746	0.908451	0.631595
C	−1.364992	−0.209569	2.74584
O	−1.375686	−1.195453	3.33055
N	−1.864111	0.532839	−2.022389
H	−2.334375	0.775924	−1.147081
H	−2.116075	1.25069	−2.696530
C	−2.421711	−0.822426	−2.523143
C	−2.728613	−1.705629	−1.319419
H	−1.834107	−1.888147	−0.726295
H	−3.492388	−1.257927	−0.683387
H	−3.111493	−2.659423	−1.682237
C	−3.707326	−0.483965	−3.274566
H	−4.415132	0.037801	−2.627675
H	−3.511838	0.134192	−4.152391
H	−4.177881	−1.406963	−3.612307
C	−1.394490	−1.478645	−3.433982
H	−1.171618	−0.863613	−4.303870
H	−0.468018	−1.686918	−2.900063
H	−1.804408	−2.423686	−3.789205
TS(15cE→16c)	E = −1594.68935543992 au
	ZPE = 0.44266332 au
	Gcorr = 0.38209753 au
	n = −1542.81 cm−1
P	−0.029575	0.247656	0.057067
C	1.78656	−0.251687	0.038625
C	2.67933	0.983208	0.194261
H	3.72967	0.683011	0.127209
H	2.4794	1.71324	−0.590672
H	2.52955	1.46781	1.15778
C	1.99401	−1.224145	1.2051
H	1.38494	−2.122620	1.08601
H	3.04351	−1.529011	1.24284
H	1.74521	−0.769336	2.16343
C	2.11799	−0.952749	−1.282755
H	3.15956	−1.286229	−1.266181
H	1.49068	−1.830048	−1.443792
H	1.99946	−0.276819	−2.129827
C	−0.433537	1.04854	−1.570320
N	0.073208	2.05365	−2.101842
C	−0.325135	2.92985	−3.206093
C	−0.188102	4.35325	−2.638997
H	0.819484	4.51453	−2.258673
H	−0.399439	5.08715	−3.418602
H	−0.891053	4.50817	−1.819098
C	0.701969	2.73756	−4.329274
H	0.642688	1.73767	−4.757557
H	0.520468	3.46365	−5.123253
H	1.71114	2.88647	−3.943955
C	−1.754430	2.75958	−3.733278
H	−2.485447	2.8852	−2.933055
H	−1.951416	3.53139	−4.478748
H	−1.915209	1.79953	−4.214698
W	−0.865317	1.95416	1.83849
C	−1.615456	3.27006	3.16162
O	−2.049987	4.03098	3.91424
C	0.622746	1.48931	3.18988
O	1.4347	1.25932	3.96706
C	0.366246	3.39378	1.0172
O	1.06058	4.19831	0.590316
C	−2.347007	2.42638	0.50438
O	−3.171214	2.68108	−0.258358
C	−2.019686	0.425972	2.59331
O	−2.656821	−0.438553	2.99674
N	−1.701513	0.271547	−1.864965
H	−1.405799	−0.362844	−0.719286
H	−2.505671	0.887769	−1.950220
C	−1.780917	−0.849997	−2.904546
C	−1.615893	−2.195217	−2.189779
H	−0.624854	−2.305543	−1.753856
H	−2.355448	−2.307440	−1.395366
H	−1.761131	−3.000088	−2.910501
C	−3.182167	−0.772576	−3.508653
H	−3.943547	−0.867584	−2.731732
H	−3.340226	0.167425	−4.038455
H	−3.319980	−1.588420	−4.218597
C	−0.711272	−0.714513	−3.984301
H	−0.845849	0.179328	−4.586658
H	0.288983	−0.697282	−3.555498
H	−0.777201	−1.576093	−4.649426
16c	E = −1594.77287223856 au
	ZPE = 0.44557873 au
	Gcorr = 0.38296602 au
P	0.210136	0.52263	0.302758
C	1.97926	0.025472	−0.061043
C	2.88491	1.25712	−0.140874
H	3.90793	0.932196	−0.347298
H	2.55661	1.92824	−0.931397
H	2.89335	1.80818	0.799664
C	2.40597	−0.866415	1.11495
H	1.81798	−1.785050	1.15783
H	3.45515	−1.142972	0.987298
H	2.31406	−0.355833	2.07336
C	2.05339	−0.773475	−1.366273
H	3.08057	−1.116227	−1.515722
H	1.41006	−1.654260	−1.338251
H	1.76985	−0.160828	−2.220171
C	−0.550887	1.01643	−1.312153
N	0.163374	1.94421	−1.824507
C	−0.143325	2.70198	−3.045657
C	1.07317	3.60721	−3.281699
H	1.96795	3.00139	−3.436265
H	0.924603	4.23997	−4.159035
H	1.24056	4.24217	−2.411403
C	−0.309006	1.79412	−4.277499
H	−1.209149	1.18064	−4.249487
H	−0.359649	2.405	−5.180707
H	0.548642	1.12494	−4.365813
C	−1.378748	3.5933	−2.834864
H	−1.226819	4.23954	−1.969332
H	−1.539842	4.22388	−3.711351
H	−2.291881	3.02275	−2.663374
W	−0.371077	2.26295	2.08452
C	−0.903227	3.65196	3.44874
O	−1.211750	4.44245	4.2281
C	1.32885	1.90752	3.19145
O	2.26338	1.75009	3.8377
C	0.646681	3.68025	0.973165
O	1.19892	4.48584	0.377781
C	−2.076038	2.71501	1.01468
O	−3.021068	3.00388	0.435922
C	−1.369666	0.792521	3.12064
O	−1.924125	−0.038544	3.68395
N	−1.767228	0.559403	−1.729684
H	−0.304977	−0.758046	0.556818
H	−2.121718	1.04465	−2.535736
C	−2.543864	−0.662014	−1.408693
C	−3.108551	−0.619015	0.01609
H	−2.329555	−0.635847	0.774165
H	−3.706954	0.280289	0.159561
H	−3.745440	−1.488983	0.183622
C	−3.717789	−0.649324	−2.394558
H	−4.318633	0.253732	−2.268358
H	−3.360627	−0.692094	−3.425940
H	−4.359546	−1.512558	−2.221723
C	−1.716384	−1.930882	−1.645252
H	−1.310919	−1.935379	−2.658001
H	−0.888044	−2.016685	−0.945010
H	−2.347135	−2.812433	−1.519915
16cc	E = −1594.75949162724 au
	ZPE = 0.44655605 au
	Gcorr = 0.38493890 au
P	0.06722	0.349614	0.076985
C	1.87798	−0.146362	0.279038
C	2.8901	0.989533	0.129051
H	3.87592	0.614896	0.415599
H	2.96638	1.35569	−0.891024
H	2.65532	1.82923	0.783348
C	1.96355	−0.672849	1.72212
H	1.22353	−1.448450	1.92474
H	2.95478	−1.105984	1.87476
H	1.83729	0.128434	2.44868
C	2.18473	−1.286796	−0.698223
H	3.20735	−1.635482	−0.531900
H	1.50819	−2.129453	−0.551532
H	2.10108	−0.972597	−1.737723
C	−0.536918	0.3013	−1.701379
N	−1.174092	−0.788229	−1.907244
C	−1.963158	−1.105515	−3.112444
C	−2.371473	−2.574865	−2.945197
H	−2.925405	−2.704466	−2.014666
H	−2.997495	−2.903188	−3.777097
H	−1.484269	−3.209476	−2.903812
C	−3.241462	−0.251130	−3.153475
H	−3.045082	0.811653	−3.300164
H	−3.883879	−0.583379	−3.971022
H	−3.790521	−0.360467	−2.217113
C	−1.158125	−0.984647	−4.419988
H	−0.195918	−1.488626	−4.314787
H	−1.708680	−1.466741	−5.229531
H	−0.969363	0.042172	−4.729631
W	−1.205772	2.03357	1.54957
C	−2.341920	3.21531	2.72248
O	−2.996203	3.88357	3.39544
C	−0.552995	1.08915	3.25907
O	−0.240154	0.58969	4.24267
C	0.361092	3.36651	1.65621
O	1.22282	4.12045	1.72021
C	−2.002600	3.02444	−0.078873
O	−2.513162	3.60071	−0.926487
C	−2.734891	0.65841	1.38357
O	−3.574447	−0.112801	1.27777
N	−0.559768	1.42679	−2.498420
H	−0.433239	−0.924201	0.362535
H	−1.182042	1.29763	−3.278322
C	0.543354	2.34471	−2.881873
C	1.724	1.55238	−3.457005
H	2.13923	0.866381	−2.722126
H	1.40488	0.964996	−4.319038
H	2.51938	2.2281	−3.775604
C	−0.040989	3.24097	−3.978042
H	−0.341223	2.65155	−4.847899
H	−0.910785	3.78462	−3.606429
H	0.705983	3.96433	−4.305224
C	0.977094	3.22783	−1.715162
H	0.174925	3.90364	−1.426469
H	1.25985	2.65109	−0.842420
H	1.84189	3.82514	−2.006870
TS(16cc→17cc)	E = −1594.71647152466 au
	ZPE = 0.44327255 au
	Gcorr = 0.38144146 au
	n = −1515.61 cm−1
P	−0.043773	−0.091987	0.042085
C	1.8421	−0.072171	0.045808
C	2.48409	1.31408	−0.028523
H	3.56253	1.22322	0.132187
H	2.33915	1.78959	−0.996089
H	2.08685	1.97623	0.741218
C	2.21119	−0.709444	1.39708
H	1.7362	−1.683182	1.52852
H	3.29441	−0.850540	1.4369
H	1.93104	−0.072000	2.23406
C	2.3489	−0.976947	−1.083109
H	3.44019	−1.037899	−1.041909
H	1.94803	−1.986990	−0.986810
H	2.07345	−0.601622	−2.068148
C	−0.742071	−0.195157	−1.714612
N	−1.258845	−1.402378	−1.647635
C	−2.181252	−2.077209	−2.580316
C	−2.488957	−3.429219	−1.927628
H	−2.943394	−3.281383	−0.946691
H	−3.178397	−4.003552	−2.547841
H	−1.572096	−4.006650	−1.798256
C	−3.489101	−1.284817	−2.725750
H	−3.347814	−0.309886	−3.191660
H	−4.194000	−1.846851	−3.340663
H	−3.939226	−1.122975	−1.745559
C	−1.512489	−2.324199	−3.941316
H	−0.564330	−2.845838	−3.804695
H	−2.161848	−2.943423	−4.562370
H	−1.314196	−1.407488	−4.498103
W	−1.521699	1.33654	1.63628
C	−2.798887	2.26968	2.87517
O	−3.536975	2.80767	3.58216
C	−0.326800	0.907214	3.25783
O	0.297976	0.684644	4.1944
C	−0.486132	3.09557	1.36432
O	0.073548	4.09013	1.24354
C	−2.778797	1.7437	0.057015
O	−3.506698	1.95631	−0.803695
C	−2.519455	−0.448725	1.90564
O	−3.067200	−1.445280	2.04648
N	−0.906992	0.643499	−2.741633
H	−0.720979	−1.548251	−0.416311
H	−1.414223	0.248361	−3.518491
C	−0.280098	1.93858	−3.110615
C	1.10303	1.68027	−3.718949
H	1.78471	1.25753	−2.984018
H	1.02996	0.98416	−4.556444
H	1.53386	2.61401	−4.083306
C	−1.202057	2.54088	−4.175020
H	−1.285632	1.87843	−5.040387
H	−2.199419	2.7137	−3.768168
H	−0.798249	3.49239	−4.520029
C	−0.192012	2.88879	−1.926405
H	−1.183648	3.16978	−1.579157
H	0.350564	2.45307	−1.095572
H	0.334343	3.79347	−2.231504
17cc	E = −1594.77020728477 au
	ZPE = 0.44922046 au
	Gcorr = 0.38715195 au
P	0.173904	−0.252581	0.080267
C	2.01846	0.204082	0.045817
C	2.41387	1.67908	−0.041283
H	3.4951	1.7713	0.102624
H	2.17673	2.13366	−0.997269
H	1.92814	2.26205	0.739717
C	2.51017	−0.312693	1.41246
H	2.24863	−1.360253	1.56781
H	3.59877	−0.219374	1.45706
H	2.09561	0.271359	2.23377
C	2.7018	−0.624523	−1.049583
H	3.78148	−0.446896	−1.027133
H	2.53015	−1.690242	−0.889931
H	2.34385	−0.376620	−2.046824
C	−0.534808	−0.408664	−1.600959
N	−1.326956	−1.501353	−1.635008
C	−2.445956	−1.887383	−2.537709
C	−3.077262	−3.113708	−1.871088
H	−3.427567	−2.871312	−0.866769
H	−3.929230	−3.454898	−2.457990
H	−2.357343	−3.931968	−1.803438
C	−3.481830	−0.764527	−2.626553
H	−3.059801	0.154504	−3.028158
H	−4.296659	−1.073723	−3.282447
H	−3.894505	−0.548139	−1.642326
C	−1.940883	−2.292312	−3.931427
H	−1.083952	−2.962055	−3.853806
H	−2.737774	−2.811630	−4.465016
H	−1.663779	−1.439831	−4.555116
W	−1.544072	1.02162	1.6503
C	−2.843292	1.81215	2.94557
O	−3.595178	2.27507	3.69437
C	−0.395980	0.444137	3.26708
O	0.185197	0.136372	4.2069
C	−0.574805	2.83509	1.53698
O	−0.089630	3.874	1.47956
C	−2.792470	1.63105	0.142669
O	−3.539425	2.002	−0.648254
C	−2.538904	−0.780775	1.67575
O	−3.102245	−1.780516	1.66313
N	−0.391107	0.249006	−2.756159
H	−1.204554	−2.093288	−0.826301
H	−0.708989	−0.276889	−3.556499
C	−0.049086	1.64613	−3.147909
C	1.39772	1.7052	−3.648343
H	2.11296	1.50465	−2.857361
H	1.55482	0.973747	−4.443276
H	1.60532	2.69756	−4.050793
C	−0.980200	1.96855	−4.325790
H	−0.828989	1.26864	−5.151680
H	−2.026100	1.93177	−4.020063
H	−0.767566	2.97124	−4.695980
C	−0.319559	2.63912	−2.026142
H	−1.388132	2.72371	−1.843152
H	0.159736	2.35568	−1.097814
H	0.054544	3.61907	−2.323193
15cZ	E = −1594.72179793768 au
	ZPE = 0.44886360 au
	Gcorr = 0.38818373 au
P	−0.061914	−0.038788	0.154134
C	1.81823	−0.311835	0.173927
C	2.76125	0.862888	0.432243
H	3.77615	0.480529	0.581875
H	2.80111	1.56768	−0.391659
H	2.47904	1.40582	1.33303
C	1.99051	−1.300740	1.34304
H	1.28841	−2.134118	1.27971
H	3.00517	−1.707029	1.31683
H	1.85568	−0.808550	2.30478
C	2.18813	−1.045702	−1.123948
H	3.25709	−1.280794	−1.124008
H	1.63515	−1.982606	−1.207470
H	1.97626	−0.454703	−2.012979
C	−0.670246	0.906845	−1.297729
N	−0.480690	1.79988	−2.161197
C	0.573718	2.80545	−2.297346
C	0.002534	3.86613	−3.250371
H	−0.917940	4.28448	−2.840577
H	0.720022	4.6765	−3.393180
H	−0.223459	3.42232	−4.221335
C	0.879779	3.4695	−0.951294
H	1.14009	2.74171	−0.191877
H	1.70948	4.17021	−1.057372
H	0.0077	4.02264	−0.602034
C	1.8205	2.19837	−2.948669
H	1.5504	1.69215	−3.877006
H	2.53508	2.98911	−3.182979
H	2.31133	1.48096	−2.299793
W	−1.264088	1.23893	2.17067
C	−2.236345	2.11575	3.68145
O	−2.800077	2.6336	4.549
C	0.286689	2.57636	2.44008
O	1.10976	3.35176	2.6291
C	−2.148111	2.53504	0.852207
O	−2.655921	3.25039	0.108583
C	−2.807942	−0.091850	1.93588
O	−3.674247	−0.836801	1.80282
C	−0.401315	−0.075173	3.51134
O	0.031009	−0.793829	4.29339
N	−2.115322	0.354181	−1.532482
H	−2.548776	0.176476	−0.625186
H	−2.592291	1.15053	−1.957555
C	−2.351994	−0.881683	−2.429907
C	−2.325612	−2.133902	−1.562009
H	−1.359063	−2.257522	−1.078674
H	−3.094605	−2.092649	−0.787355
H	−2.529232	−2.999041	−2.193409
[truncated: 659 more rows]
